# Supplementary material for: Effects of Low-Frequency Electromagnetic Field on the Physicochemical Properties of Freeze–Thawed Mongolian Cheese
Source: Foods. 2023 Apr 7;12(8):1567. doi: 10.3390/foods12081567 (PMC10137472; doi:10.3390/foods12081567)
Supplement: Supplementary file 1 [file foods-12-01567-s001.zip]

Archive with 1 entries (1 files):
- foods-2256070-supplementary.pdf
